# Supplementary material for: Predictors of Successful Weight Restoration in the Treatment of Superior Mesenteric Artery Syndrome: A Systematic Review
Source: Nutrients. 2025 Sep 19;17(18):2998. doi: 10.3390/nu17182998 (PMC12472377; doi:10.3390/nu17182998)
Supplement: Supplementary file 1 [file nutrients-17-02998-s001.zip]

Archive with 1 entries (1 files):
- nutrients-3821200-supplementary.pdf
